# Supplementary material for: Hypoxia promotes osteogenesis by facilitating acetyl‐CoA‐mediated mitochondrial–nuclear communication
Source: EMBO J. 2022 Oct 24;41(23):e111239. doi: 10.15252/embj.2022111239 (PMC9713713; doi:10.15252/embj.2022111239)
Supplement: Supplementary file 3 — Source Data for Expanded View [file EMBJ-41-e111239-s003.zip]

Archive with 4 entries (4 files):
- Figure EV3.pdf
- Figure EV2.pdf
- Figure EV5.pdf
- Figure EV4.pdf
